# Supplementary material for: Disability and Employment Inclusion in a Transforming Economy: Epidemiological Evidence from National Survey Data
Source: Inquiry. 2026 Apr 13;63:00469580261441064. doi: 10.1177/00469580261441064 (PMC13080159; doi:10.1177/00469580261441064)
Supplement: sj-xlsx-2-inq-10.1177_00469580261441064 – Supplemental material for Disability and Employment Inclusion in a Transforming Economy: Epidemiological Evidence from National Survey Data [file sj-xlsx-2-inq-10.1177_00469580261441064.xlsx]

## Sheet: Sheet1
* Saudi Population (15 years and over) With Disability by Their severity and The practical situation
Their severity	Total	Other	Retired	Housewife/ Homemaker	Student	Unemployed Never Worked	Unemployed Ever Worked	Work without pay	Paid	Employer not hired	Employer employs
Mild Difficulty	783481	66788	176764	240378	46543	37608	18586	2856	171980	12365	9613
Severe Difficulty	392205	85936	71938	114658	26979	25048	7998	1921	51949	3630	2148
Extreme Difficulty (Cannot do at all)	136575	62070	18909	26239	6773	8707	2526	648	9632	347	724
Total	1312261	214794	267611	381275	80295	71363	29110	5425	233561	16342	12485
*The highest difficulty was calculated
Source: Disability Survey 2017 _General Authority for Statistics

## Sheet: Sheet2
* Saudi Male Population (15 years and over) With Disability by Their severity and The practical situation
Their severity	Total	Other	Retired	Student	Unemployed Never Worked	Unemployed Ever Worked	Work without pay	Paid	Employer not hired	Employer employs
Mild Difficulty	430088	24667	166945	23761	23976	16924	2537	150128	12365	8785
Severe Difficulty	185452	31259	66644	11690	16263	7998	1921	43899	3630	2148
Extreme Difficulty (Cannot do at all)	64900	24803	18233	4728	5085	2526	253	8201	347	724
Total	680440	80729	251822	40179	45324	27448	4711	202228	16342	11657

## Sheet: Sheet3
* Saudi Female Population (15 years and over) With Disability by Their severity and The practical situation
Their severity	Total	Other	Retired	Housewife/ Homemaker	Student	Unemployed Never Worked	Unemployed Ever Worked	Work without pay	Paid	Employer not hired	Employer employs
Mild Difficulty	353393	42121	9819	240378	22782	13632	1662	319	21852	0	828
Severe Difficulty	206753	54677	5294	114658	15289	8785	0	0	8050	0	0
Extreme Difficulty (Cannot do at all)	71675	37267	676	26239	2045	3622	0	395	1431	0	0
Total	631821	134065	15789	381275	40116	26039	1662	714	31333	0	828

## Sheet: Sheet4
* Saudi Population (15 years and over) With Disability by Their severity and The practical situation
Their severity	Total	Other	Retired	Housewife/ Homemaker	Student	Unemployed Never Worked	Unemployed Ever Worked	Work without pay	Paid	Employer not hired	Employer employs
Mild Difficulty	516975	27374	99421	152968	40174	26298	13125	1125	140780	8168	7542
Severe Difficulty	175661	12213	29123	52643	22640	11942	4444	1192	38498	1784	1182
Extreme Difficulty (Cannot do at all)	34237	4455	4097	10455	3992	2586	166	648	7139	302	397
Total	726873	44042	132641	216066	66806	40826	17735	2965	186417	10254	9121

## Sheet: Sheet5
* Saudi Male Population (15 years and over) With Disability by Their severity and The practical situation
Their severity	Total	Other	Retired	Student	Unemployed Never Worked	Unemployed Ever Worked	Work without pay	Paid	Employer not hired	Employer employs
Mild Difficulty	288662	9576	92749	20262	15583	12435	806	122369	8168	6714
Severe Difficulty	85994	3253	26309	9229	7103	4444	1192	31498	1784	1182
Extreme Difficulty (Cannot do at all)	16420	1701	4097	2496	1300	166	253	5708	302	397
Total	391076	14530	123155	31987	23986	17045	2251	159575	10254	8293

## Sheet: Sheet6
* Saudi Female Population (15 years and over) With Disability by Their severity and The practical situation
Their severity	Total	Other	Retired	Housewife/ Homemaker	Student	Unemployed Never Worked	Unemployed Ever Worked	Work without pay	Paid	Employer not hired	Employer employs
Mild Difficulty	228313	17798	6672	152968	19912	10715	690	319	18411	0	828
Severe Difficulty	89667	8960	2814	52643	13411	4839	0	0	7000	0	0
Extreme Difficulty (Cannot do at all)	17817	2754	0	10455	1496	1286	0	395	1431	0	0
Total	335797	29512	9486	216066	34819	16840	690	714	26842	0	828

## Sheet: Sheet7
Saudi Population (15 years and over) With Disability by Their severity and The practical situation (Multiple difficulties) *
Their severity	Total	Other	Retired	Housewife/ Homemaker	Student	Unemployed Never Worked	Unemployed Ever Worked	Work without pay	Paid	Employer not hired	Employer employs
Mild Difficulty	266506	39414	77343	87410	6369	11310	5461	1731	31200	4197	2071
Severe Difficulty	216544	73723	42815	62015	4339	13106	3554	729	13451	1846	966
Extreme Difficulty (Cannot do at all)	102338	57615	14812	15784	2781	6121	2360	0	2493	45	327
Total	585388	170752	134970	165209	13489	30537	11375	2460	47144	6088	3364

## Sheet: Sheet8
Saudi Male Population (15 years and over) With Disability by Their severity and The practical situation (Multiple difficulties) *
Their severity	Total	Other	Retired	Student	Unemployed Never Worked	Unemployed Ever Worked	Work without pay	Paid	Employer not hired	Employer employs
Mild Difficulty	141426	15091	74196	3499	8393	4489	1731	27759	4197	2071
Severe Difficulty	99458	28006	40335	2461	9160	3554	729	12401	1846	966
Extreme Difficulty (Cannot do at all)	48480	23102	14136	2232	3785	2360	0	2493	45	327
Total	289364	66199	128667	8192	21338	10403	2460	42653	6088	3364

## Sheet: Sheet9
Saudi Female Population (15 years and over) With Disability by Their severity and The practical situation (Multiple difficulties )*
Their severity	Total	Other	Retired	Housewife/ Homemaker	Student	Unemployed Never Worked	Unemployed Ever Worked	Work without pay	Paid	Employer not hired	Employer employs
Mild Difficulty	125080	24323	3147	87410	2870	2917	972	0	3441	0	0
Severe Difficulty	117086	45717	2480	62015	1878	3946	0	0	1050	0	0
Extreme Difficulty (Cannot do at all)	53858	34513	676	15784	549	2336	0	0	0	0	0
Total	296024	104553	6303	165209	5297	9199	972	0	4491	0	0

## Sheet: Sheet10
Saudi Population with Disabilities by sex and the Services they Receive from the Ministry of Labor and Social Development
sex	Total	Other	Accommodation	Day Care	Home care	Physical	In-kind
Male	161007	7250	498	1354	3073	130413	18419
Female	192607	4829	547	2188	4397	166046	14600
Total	353614	12079	1045	3542	7470	296459	33019

[truncated: 7 more sheets: Sheet11, Sheet12, Sheet13, Sheet14, Sheet15, Sheet16, Sheet17]
